# Supplementary material for: RELEAP: reinforcement-enhanced label-efficient active phenotyping for electronic health records
Source: JAMIA Open. 2026 Feb 18;9(1):ooag019. doi: 10.1093/jamiaopen/ooag019 (PMC12918302; doi:10.1093/jamiaopen/ooag019)
Supplement: ooag019_Supplementary_Data [file ooag019_supplementary_data.zip]

Archive with 3 entries (3 files):
- ref.bib
- RELEAP_supplement_clean.pdf
- main.tex
