# Supplementary material for: RELEAP: reinforcement-enhanced label-efficient active phenotyping for electronic health records
Source: JAMIA Open. 2026 Feb 18;9(1):ooag019. doi: 10.1093/jamiaopen/ooag019 (PMC12918302; doi:10.1093/jamiaopen/ooag019)
Supplement: ooag019_Supplementary_Data [file ooag019_supplementary_data.zip › ref.bib]

@article{hong2019semi,
  title={Semi-supervised validation of multiple surrogate outcomes with application to electronic medical records phenotyping},
  author={Hong, Chuan and Liao, Katherine P and Cai, Tianxi},
  journal={\textit{Biometrics}},
  volume={75},
  number={1},
  pages={78--89},
  year={2019},
  publisher={Wiley Online Library}
}
@article{hong2023international,
  title={International classification of diseases (ICD)},
  author={Hong, Yi and Zeng, Marcia Lei},
  journal={\textit{KO Knowledge Organization}},
  volume={49},
  number={7},
  pages={496--528},
  year={2023},
  publisher={Nomos Verlagsgesellschaft mbH \& Co. KG}
}

@article{ruckdeschel2023unstructured,
  title={Unstructured data are superior to structured data for eliciting quantitative smoking history from the electronic health record},
  author={Ruckdeschel, John C and Riley, Mark and Parsatharathy, Sriram and Chamarthi, Rajesh and Rajagopal, Chakethraman and Hsu, Hui Shuang and Mangold, Doug and Driscoll, Chiny},
  journal={\textit{JCO Clin Cancer Inform}},
  volume={7},
  pages={e2200155},
  year={2023},
  publisher={Wolters Kluwer Health}
}

@article{chen2013applying,
  title={Applying active learning to high-throughput phenotyping algorithms for electronic health records data},
  author={Chen, Yukun and Carroll, Robert J and Hinz, Eugenia R McPeek and Shah, Anushi and Eyler, Anne E and Denny, Joshua C and Xu, Hua},
  journal={\textit{J Am Med Inform Assoc}},
  volume={20},
  number={e2},
  pages={e253--e259},
  year={2013},
  publisher={BMJ Publishing Group BMA House, Tavistock Square, London, WC1H 9JR}
}

@article{nogues2022weakly,
  title={Weakly semi-supervised phenotyping using electronic health records},
  author={Nogues, Isabelle-Emmanuella and Wen, Jun and Lin, Yucong and Liu, Molei and Tedeschi, Sara K and Geva, Alon and Cai, Tianxi and Hong, Chuan},
  journal={\textit{J Biomed Inform}},
  volume={134},
  pages={104175},
  year={2022},
  publisher={Elsevier}
}

@article{hong2025label,
  title={Label efficient phenotyping for Long COVID using electronic health records},
  author={Hong, Chuan and Wen, Jun and Zhang, Harrison G and Ayakulangara Panickan, Vidul and Yang, Doris Y and Chen, Alicia W and Xiong, Xin and Wang, Xuan and Morris, Michele and Morini, Sara and others},
  journal={\textit{npj Digit Med}},
  volume={8},
  number={1},
  pages={405},
  year={2025},
  publisher={Nature Publishing Group UK London}
}

@article{liao2019high,
  title={High-throughput multimodal automated phenotyping (MAP) with application to PheWAS},
  author={Liao, Katherine P and Sun, Jiehuan and Cai, Tianrun A and Link, Nicholas and Hong, Chuan and Huang, Jie and Huffman, Jennifer E and Gronsbell, Jessica and Zhang, Yichi and Ho, Yuk-Lam and others},
  journal={\textit{J Am Med Inform Assoc}},
  volume={26},
  number={11},
  pages={1255--1262},
  year={2019},
  publisher={Oxford University Press}
}

@article{denny2010phewas,
  title={PheWAS: demonstrating the feasibility of a phenome-wide scan to discover gene--disease associations},
  author={Denny, Joshua C and Ritchie, Marylyn D and Basford, Melissa A and Pulley, Jill M and Bastarache, Lisa and Brown-Gentry, Kristin and Wang, Deede and Masys, Dan R and Roden, Dan M and Crawford, Dana C},
  journal={\textit{Bioinformatics}},
  volume={26},
  number={9},
  pages={1205--1210},
  year={2010},
  publisher={Oxford University Press}
}


@article{zhang2019high,
  title={High-throughput phenotyping with electronic medical record data using a common semi-supervised approach (PheCAP)},
  author={Zhang, Yichi and Cai, Tianrun and Yu, Sheng and Cho, Kelly and Hong, Chuan and Sun, Jiehuan and Huang, Jie and Ho, Yuk-Lam and Ananthakrishnan, Ashwin N and Xia, Zongqi and others},
  journal={\textit{Nat Protoc}},
  volume={14},
  number={12},
  pages={3426--3444},
  year={2019},
  publisher={Nature Publishing Group UK London}
}


@article{chandran2023machine,
  title={Machine learning and real-world data to predict lung cancer risk in routine care},
  author={Chandran, Urmila and Reps, Jenna and Yang, Robert and Vachani, Anil and Maldonado, Fabien and Kalsekar, Iftekhar},
  journal={\textit{Cancer Epidemiol Biomarkers Prev}},
  volume={32},
  number={3},
  pages={337--343},
  year={2023},
  publisher={American Association for Cancer Research}
}

@article{banda2017aphrodite,
  title = {Electronic phenotyping with APHRODITE and the Observational Health Sciences and Informatics (OHDSI) data network},
  author = {Banda, Juan M. and Halpern, Yoni and Sontag, David and Shah, Nigam H.},
  journal = {\textit{AMIA Jt Summits Transl Sci Proc}},
  volume = {2017},
  pages = {48--57},
  year = {2017},
  pmid = {28815104},
  pmcid = {PMC5543379},
  url = {https://pubmed.ncbi.nlm.nih.gov/28815104/}
}


@book{settles2012active,
  title={Active Learning},
  author={Settles, Burr},
  publisher={Morgan \& Claypool},
  year={2012},
  series={Synthesis Lectures on Artificial Intelligence and Machine Learning},
  doi={10.2200/S00429ED1V01Y201207AIM018}
}

@article{shivade_review_2014,
  title = {A review of approaches to identifying patient phenotype cohorts using electronic health records},
  volume = {21},
  number = {2},
  issn = {1527-974X},
  url = {https://pmc.ncbi.nlm.nih.gov/articles/PMC3932460/},
  doi = {10.1136/amiajnl-2013-001935},
  abstract = {To summarize literature describing approaches aimed at automatically identifying patients with a common phenotype. We performed a review of studies describing systems or reporting techniques developed for identifying cohorts of patients with specific phenotypes. Every full text article published in (1) Journal of American Medical Informatics Association, (2) Journal of Biomedical Informatics, (3) Proceedings of the Annual American Medical Informatics Association Symposium, and (4) Proceedings of Clinical Research Informatics Conference within the past 3 years was assessed for inclusion in the review. Only articles using automated techniques were included.},
  pages = {221--230},
  journal = {\textit{J Am Med Inform Assoc}},
  shortjournal = {J Am Med Inform Assoc},
  author = {Shivade, Chaitanya and Raghavan, Preethi and Fosler-Lussier, Eric and Embi, Peter J and Elhadad, Noemie and Johnson, Stephen B and Lai, Albert M},
  urldate = {2025-09-21},
  date = {2013-11},
  langid = {english},
}

@article{halpern_anchor_2016,
  title = {Electronic medical record phenotyping using the anchor and learn framework},
  volume = {23},
  issn = {1527-974X},
  url = {https://pubmed.ncbi.nlm.nih.gov/27107443/},
  doi = {10.1093/jamia/ocw011},
  abstract = {Presents the anchor-and-learn weak supervision framework for EHR phenotyping, enabling learning from noisy, limited labels via anchor variables and demonstrating competitive performance across several phenotypes.},
  pages = {731--740},
  journal = {\textit{J Am Med Inform Assoc}},
  shortjournal = {J Am Med Inform Assoc},
  author = {Halpern, Yoni and Horng, Steven and Choi, Youngduck and Sontag, David},
  urldate = {2025-09-21},
  date = {2016-07},
  langid = {english},
}

@article{wiley_icd9_2013,
title = {ICD-9 tobacco use codes are effective identifiers of smoking status},
volume = {20},
issn = {1527-974X},
url = {https://pmc.ncbi.nlm.nih.gov/articles/PMC3721171/}
,
doi = {10.1136/amiajnl-2012-001557},
abstract = {To evaluate the validity of, characterize the usage of, and propose potential research applications for International Classification of Diseases, Ninth Revision (ICD-9) tobacco codes in clinical populations. Using data on cancer cases and cancer-free controls from Vanderbilt's biorepository, BioVU, we evaluated the utility of ICD-9 tobacco use codes to identify ever-smokers in general and high smoking prevalence (lung cancer) clinic populations. We assessed potential biases in documentation, and performed temporal analysis relating transitions between smoking codes to smoking cessation attempts. We also examined the suitability of these codes for use in genetic association analyses.},
pages = {652--658},
journal = {\textit{J Am Med Inform Assoc}},
shortjournal = {J Am Med Inform Assoc},
author = {Wiley, Laura K. and Shah, Anushi and Xu, Hua and Bush, William S.},
urldate = {2025-09-21},
date = {2013-07},
langid = {english},
}

@article{rajendran_nlp_smoking_2020,
title = {Extracting Smoking Status from Electronic Health Records Using {NLP} and Deep Learning},
volume = {2020},
issn = {2153-4063},
url = {https://pmc.ncbi.nlm.nih.gov/articles/PMC7233082/}
,
abstract = {Half a million people die every year from smoking-related issues across the United States. It is essential to identify individuals who are tobacco-dependent in order to implement preventive measures. In this study, we investigate the effectiveness of deep learning models to extract smoking status of patients from clinical progress notes. A Natural Language Processing (NLP) Pipeline was built that cleans the progress notes prior to processing by three deep neural networks: a CNN, a unidirectional LSTM, and a bidirectional LSTM. Each of these models was trained with a pre- trained or a post-trained word embedding layer. Three traditional machine learning models were also employed to compare against the neural networks. Each model has generated both binary and multi-class label classification. Our results showed that the CNN model with a pre-trained embedding layer performed the best for both binary and multi- class label classification.},
pages = {507--516},
journal = {\textit{AMIA Jt Summits Transl Sci Proc}},
shortjournal = {AMIA Jt Summits Transl Sci Proc},
author = {Rajendran, Suraj and Topaloglu, Umit},
urldate = {2025-09-21},
date = {2020-05},
langid = {english},
}

@inproceedings{fang_learning_2017,
title = {Learning how to Active Learn: A Deep Reinforcement Learning Approach},
url = {https://aclanthology.org/D17-1063/}
,
doi = {10.18653/v1/D17-1063},
abstract = {Active learning aims to select a small subset of data for annotation such that a classifier learned on the data is highly accurate. This is usually done using heuristic selection methods, however the effectiveness of such methods is limited and moreover, the performance of heuristics varies between datasets. To address these shortcomings, we introduce a novel formulation by reframing the active learning as a reinforcement learning problem and explicitly learning a data selection policy, where the policy takes the role of the active learning heuristic. Importantly, our method allows the selection policy learned using simulation to one language to be transferred to other languages. We demonstrate our method using cross-lingual named entity recognition, observing uniform improvements over traditional active learning algorithms.},
pages = {595--605},
booktitle = {Proceedings of the 2017 Conference on Empirical Methods in Natural Language Processing},
author = {Fang, Meng and Li, Yuan and Cohn, Trevor},
urldate = {2025-09-21},
date = {2017-09},
langid = {english},
}


@article{usptf_lungcancer_2021,
  title = {Screening for Lung Cancer: {US} Preventive Services Task Force Recommendation Statement},
  volume = {325},
  number = {10},
  issn = {0098-7484},
  url = {https://jamanetwork.com/journals/jama/fullarticle/2777243},
  doi = {10.1001/jama.2021.1117},
  pages = {962--970},
  journal = {\textit{JAMA}},
  shortjournal = {JAMA},
  author = {{US Preventive Services Task Force}},
  urldate = {2025-09-21},
  date = {2021-03},
  langid = {english},
}


@article{king_logistic_2001,
  title = {Logistic Regression in Rare Events Data},
  volume = {9},
  number = {2},
  pages = {137--163},
  issn = {1047-1987},
  url = {https://gking.harvard.edu/files/0s.pdf},
  doi = {10.1093/oxfordjournals.pan.a004868},
  journal = {\textit{Political Analysis}},
  shortjournal = {Polit Anal},
  author = {King, Gary and Zeng, Langche},
  urldate = {2025-09-21},
  date = {2001-06},
  langid = {english},
}

@inproceedings{sener_active_2018,
  title = {Active Learning for Convolutional Neural Networks: A Core-Set Approach},
  pages = {1--12},
  url = {https://openreview.net/forum?id=H1aIuk-RW},
  booktitle = {International Conference on Learning Representations (ICLR)},
  author = {Sener, Ozan and Savarese, Silvio},
  urldate = {2025-09-21},
  date = {2018-04},
  langid = {english},
}

@article{freund_selective_1997,
  title = {Selective Sampling Using the Query by Committee Algorithm},
  volume = {28},
  number = {2-3},
  pages = {133--168},
  issn = {0885-6125},
  url = {https://link.springer.com/article/10.1023/A:1007330508534},
  doi = {10.1023/A:1007330508534},
  journal = {\textit{Machine Learning}},
  shortjournal = {Machine Learning},
  author = {Freund, Yoav and Seung, H. Sebastian and Shamir, Eli and Tishby, Naftali},
  urldate = {2025-09-21},
  date = {1997-09},
  langid = {english},
}
@article{reilly1995meanscore,
  title={A mean score method for missing and auxiliary covariate data in regression models},
  author={Reilly, Marie and Pepe, Margaret Sullivan},
  journal={Biometrika},
  volume={82},
  number={2},
  pages={299--314},
  year={1995}
}

@article{breslow1988logistic,
  title={Logistic regression for two-stage case-control data},
  author={Breslow, N. E. and Cain, K. C.},
  journal={Biometrika},
  volume={75},
  number={1},
  pages={11--20},
  year={1988},
  doi={10.1093/biomet/75.1.11}
}

@article{reilly1995meanscore,
  title={A mean score method for missing and auxiliary covariate data in regression models},
  author={Reilly, Marie and Pepe, Margaret Sullivan},
  journal={Biometrika},
  volume={82},
  number={2},
  pages={299--314},
  year={1995},
  doi={10.1093/biomet/82.2.299}
}

@article{shepherd2023multiwave,
  title={Multiwave validation sampling for error-prone electronic health records},
  author={Shepherd, Bryan E and Han, Kyunghee and Chen, Tong and others},
  journal={Biometrics},
  volume={79},
  number={3},
  pages={2649--2663},
  year={2023},
  doi={10.1111/biom.13713}
}

@article{mcisaac2015adaptive,
  title={Adaptive sampling in two-phase designs: a biomarker study for progression in arthritis},
  author={McIsaac, Michael A and Cook, Richard J},
  journal={Statistics in Medicine},
  volume={34},
  number={21},
  pages={2899--2912},
  year={2015},
  doi={10.1002/sim.6523}
}
@article{wang2016smoking,
  title   = {Comparison of Three Information Sources for Smoking Information in Electronic Health Records},
  author  = {Wang, Liwei and Ruan, Xiaoyang and Yang, Ping and Liu, Hongfang},
  journal = {Cancer Informatics},
  year    = {2016},
  volume  = {15},
  pages   = {237--242},
  doi     = {10.4137/CIN.S40604},
  pmid    = {27980387},
  pmcid   = {PMC5147453},
  url     = {https://pubmed.ncbi.nlm.nih.gov/27980387/}
}

@article{rajendran_nlp_smoking_2020,
  title   = {Extracting Smoking Status from Electronic Health Records Using NLP and Deep Learning},
  author  = {Rajendran, Suraj and Topaloglu, Umit},
  journal = {AMIA Joint Summits on Translational Science Proceedings},
  year    = {2020},
  volume  = {2020},
  pages   = {507--516},
  pmid    = {32477672},
  pmcid   = {PMC7233082},
  url     = {https://pubmed.ncbi.nlm.nih.gov/32477672/},
  note    = {eCollection 2020}
}

@article{luo2025llm_smoking,
  title   = {Leveraging large language models to extract smoking history from clinical notes for lung cancer surveillance},
  author  = {Luo, Ingrid and Graber-Naidich, Anna and Zhang, Mengrui and Kaushik, Rakshit and Nieda, Grant M and Chen, Tony and Gu, Bo and Choi, Eunji and Ding, Victoria Y and Gunturkun, Fatma and Satoyoshi, Mina and Bhat, Archana and Lee, Tae Yoon and Su, Chloe C and Ellis-Caleo, Timothy John and Henry, A Solomon and Desai, Manisha and Backhus, Leah M and Lui, Natalie S and Leung, Ann and Neal, Joel W and Kurian, Allison W and Langlotz, Curtis P and Wakelee, Heather A and Liang, Su-Ying and Khan, Aparajita and Han, Summer S},
  journal = {NPJ Digital Medicine},
  year    = {2025},
  volume  = {8},
  number  = {1},
  pages   = {731},
  doi     = {10.1038/s41746-025-02009-y},
  pmid    = {41315854},
  pmcid   = {PMC12663133},
  url     = {https://pubmed.ncbi.nlm.nih.gov/41315854/}
}
